# Supplementary material for: The Role of Microbiome and Virome in Idiopathic Pulmonary Fibrosis
Source: Biomedicines. 2021 Apr 20;9(4):442. doi: 10.3390/biomedicines9040442 (PMC8074588; doi:10.3390/biomedicines9040442)
Supplement: Supplementary file 1 [file biomedicines-09-00442-s001.zip]

Archive with 1 entries (1 files):
- biomedicines-1147228-supplementary.pdf
